# Supplementary material for: Moderating role of CEO expertise on the relationship between capital structure and financial reporting timeliness of Saudi-listed companies
Source: PLoS One. 2026 Mar 6;21(3):e0338840. doi: 10.1371/journal.pone.0338840 (PMC12965701; doi:10.1371/journal.pone.0338840)
Supplement: S2 File — This supporting file provides the names and codes of the 114 Saudi (Tadawal) listed companies used in the current study’s empirical analysis. (XLSX) [file pone.0338840.s002.xlsx]

## Sheet: Sheet1
Companies Name	Codes
Takween Advanced Industries Co.	1201
Middle East Paper Co.	1202
Basic Chemical Industries Co.	1210
Saudi Arabian Mining Co.	1211
United Wire Factories Co.	1301
Al Yamamah Steel Industries Co.	1304
Saudi Steel Pipe Co.	1320
Methanol Chemicals Co.	2001
National Petrochemical Co.	2002
Saudi Basic Industries Corp.	2010
Saudi Arabia Fertilizers Co.	2020
National Industrialization Co.	2060
National Gypsum Co.	2090
The National Company for Glass Industries	2150
Alujain Corp.	2170
Filing and Packing Materials Manufacturing Co.	2180
Arabian Pipes Co.	2200
Nama Chemicals Co.	2210
National Metal Manufacturing and Casting Co.	2220
Zamil Industrial Investment Co.	2240
Saudi Industrial Investment Group	2250
Sahara Petrochemical Co.	2260
Yanbu National Petrochemical Co.	2290
Saudi Paper Manufacturing Co.	2300
Saudi International Petrochemical Co.	2310
Advanced Petrochemical Co.	2330
Saudi Kayan Petrochemical Co.	2350
Zahrat Al Waha for Trading Co.	3007
Yanbu Cement Co.	3060
Eastern Province Cement Co.	3080
Tabuk Cement Co.	3090
Savola Group	2050
Wafrah for Industry and Development Co.	2100
Saudia Dairy and Foodstuff Co.	2270
Almarai Co.	2280
Halwani Bros. Co.	6001
National Agricultural Development Co.	6010
Qassim Agricultural Co.	6020
Tabuk Agricultural Development Co.	6040
Saudi Fisheries Co.	6050
Ash-Sharqiyah Development Co.	6060
Al-Jouf Agricultural Development Co.	6070
Jazan Development Co.	6090
Catrion	6004
Fitaihi Holding Group	4180
Raydan Food Co.	6012
Herfy Food Services Co.	6002
Saudi Real Estate Co.	4020
Taiba Holding Co.	4090
Makkah Construction and Development Co.	4100
Arriyadh Development Co.	4150
Emaar The Economic City	4220
Red Sea Housing Services Co.	4230
Jabal Omar Development Co.	4250
Dar Alarkan Real Estate Development Co.	4300
Knowledge Economic City	4310
Alandalus Property Co.	4320
Arabian Centres Co.	4321
Kingdom Holding	4280
AFG International	4240
Astra Industrial Group	1212
Bawan Co.	1302
Electrical Industries Co.	1303
Abdullah A. M. Al-Khodari Sons Co.	1330
Saudi Ceramic Co.	2040
Saudi Cable Co.	2110
AYYAN Investment Co.	2140
Saudi Arabian Amiantit Co.	2160
Al-Babtain Power and Telecommunication Co.	2320
Saudi Vitrified Clay Pipes Co.	2360
Middle East Specialized Cables Co.	2370
Saudi Industrial Services Co.	2190
Saudi Ground Services Co.	4031
Saudi Public Transport Co.	4040
Batic Investments and Logistics Co.	4110
United International Transportation Co.	4260
Bahri Integrated Logistics	4030
Sinad Holding	4080
Saudi Industrial Export Co.	4140
Saudi Automotive Services Co.	4050
Saudi Chemical Co.	2230
Mouwasat Medical Services Co.	4002
Dallah Healthcare Holding Co.	4004
National Medical Care Co.	4005
Al Hammadi Company for Development and Investment	4007
Middle East Healthcare Co.	4009
Dr. Sulaiman Al Habib Medical Services Group	4013
Saudi Telecom Co.	7010
Etihad Etisalat Co.	7020
Mobile Telecommunication Company Saudi Arabia	7030
Etihad Atheeb Telecommunication Co.	7040
Saudi Research	4210
Saudi Company	4008
Al Sorayai Trading and Industrial Group	1213
Saudi Industrial Development Co.	2130
Al Abdullatif Industrial Investment Co.	2340
Lazurde Company for Jewelry	4011
United Electronics Co.	4003
Abdulmohsen Alhokair Group for Tourism and Development	1820
Leejam Sports Co.	1830
Dur Hospitality Co.	4010
Tourism Enterprise Co.	4170
Alkhaleej Training and Education Co.	4290
Abdullah Al Othaim Markets Co.	4001
Saudi Marketing Co.	4006
Anaam International Holding Group	4061
National Agricultural Marketing Co.	4160
Al Hassan Ghazi Ibrahim Shaker Co.	1214
Baazeem Trading Co.	4051
Jarir Marketing Co.	4190
Abdullah Saad Mohammed Abo Moati for Bookstores Co.	4191
National Gas and Industrialization Co.	2080
Saudi Electricity Co.	5110
Saudi Pharmaceutical Industries and Medical Appliances Corp.	2070
